# Supplementary material for: Evolutionary diversification of retinoic acid receptor ligand-binding pocket structure by molecular tinkering
Source: R Soc Open Sci. 2016 Mar 16;3(3):150484. doi: 10.1098/rsos.150484 (PMC4821253; doi:10.1098/rsos.150484)
Supplement: Supplementary Table S1. Accession numbers of the retinoic acid receptor (RAR) sequences used for probabilistic orthology assessment. [file rsos150484supp4.xlsx]

## Sheet: Sheet1
Unit	Species name	Accession number(s)
Gnathostome RARa	Human	NP_000955.1
	Chicken	NP_989867.1
	Western clawed frog	NP_001164665.1
	Spotted gar	ENSLOCP00000015914
	Elephant shark	AFO94612.1
	Small-spotted catshark	BAH03356.1
Gnathostome RARb	Human	NP_000956.2
	Chicken	CAA40615.1
	Western clawed frog	ENSXETP00000015821
	Spotted gar	ENSLOCP00000008335
	Elephant shark	AFO96616.1
	Small-spotted catshark	BAH03357.1
Gnathostome RARg	Human	NP_001230659.1
	Chicken	EMP36955.1
	Western clawed frog	ENSXETP00000027722
	Spotted gar	ENSLOCP00000007539
	Elephant shark	AFP02646.1
Cyclostome RAR1	Japanese lamprey	BAH03333.1
	Inshore hagfish	BAH03345.1
Cyclostome RAR2	Japanese lamprey	BAH03334.1
	Inshore hagfish	BAH03346.1
Cyclostome RAR3	Japanese lamprey	BAH03335.1
	Inshore hagfish	BAH03347.1
Outgroup	Ciona intestinalis	ENSCINP00000024068
	Ciona savignyi	ENSCSAVP00000011583
	Polyandrocarpa misakiensis	BAA25569
	Branchiostoma floridae	XP_002598475.1
