# Supplementary material for: Evolutionary diversification of retinoic acid receptor ligand-binding pocket structure by molecular tinkering
Source: R Soc Open Sci. 2016 Mar 16;3(3):150484. doi: 10.1098/rsos.150484 (PMC4821253; doi:10.1098/rsos.150484)
Supplement: Supplementary Table S2. Probabilistic assessment of orthologies of cyclostome retinoic acid receptor (RAR) genes based on the maximum likelihood (ML) method. [file rsos150484supp5.xlsx]

## Sheet: Table S1
Supplementary Table S1. Probabilistic assessment of orthologies of cyclostome retinoic acid receptor (RAR) genes based on the maximum likelihood (ML) method.
A. All 15 possible tree topologies
Item	Tree topology	Comment*	One-to-one orthology assignment for the selected cyclostome gene**	RELL BP of each tree topology for the selected cyclostome gene***
				RAR1	RAR2	RAR3
1	((RAR-alpha,RAR-beta),(RAR-gamma,Cyclostome),Outgroup);		RAR-gamma or RAR-delta	0.497	0.3	0.214
2	((RAR-alpha,RAR-gamma),(RAR-beta,Cyclostome),Outgroup);		RAR-beta or RAR-delta	0.009	0.014	0.004
3	((RAR-alpha,Cyclostome),(RAR-beta,RAR-gamma),Outgroup);		RAR-alpha or RAR-delta	0	0.0002	0.146
4	(((RAR-alpha,RAR-beta),Cyclostome),RAR-gamma,Outgroup);	Incompatible with 2R-WGD and Post-2R cyclostomes		0.044	0.175	0.113
5	(((RAR-alpha,Cyclostome),RAR-beta),RAR-gamma,Outgroup);		RAR-alpha	0.002	0.012	0.288
6	(((RAR-beta,Cyclostome),RAR-alpha),RAR-gamma,Outgroup);		RAR-beta	0.038	0.086	0.044
7	(((RAR-alpha,RAR-beta),RAR-gamma),Cyclostome,Outgroup);	Incompatible with 2R-WGD and Post-2R cyclostomes		0.083	0.069	0.026
8	(((RAR-alpha,RAR-gamma),RAR-beta),Cyclostome,Outgroup);	Incompatible with 2R-WGD and Post-2R cyclostomes		0.001	0.0002	0.0003
9	(((RAR-beta,RAR-gamma),RAR-alpha),Cyclostome,Outgroup);	Incompatible with 2R-WGD and Post-2R cyclostomes		0.0005	0.001	0.04
10	(((RAR-alpha,Cyclostome),RAR-gamma),RAR-beta,Outgroup);		RAR-alpha	0	0.0001	0.031
11	(((RAR-alpha,RAR-gamma),Cyclostome),RAR-beta,Outgroup);	Incompatible with 2R-WGD and Post-2R cyclostomes		0	0.001	0.0002
12	(((RAR-gamma,Cyclostome),RAR-alpha),RAR-beta,Outgroup);		RAR-gamma	0.04	0.046	0.026
13	(((RAR-beta,RAR-gamma),Cyclostome),RAR-alpha,Outgroup);	Incompatible with 2R-WGD and Post-2R cyclostomes		0.004	0.009	0.027
14	(((RAR-beta,Cyclostome),RAR-gamma),RAR-alpha,Outgroup);		RAR-beta	0.048	0.083	0.004
15	(((RAR-gamma,Cyclostome),RAR-beta),RAR-alpha,Outgroup);		RAR-gamma	0.235	0.205	0.037
B. 9 tree topologies assuming one-to-one cyclostome-gnathostome orthology
Item	Tree topology	Comment	One-to-one orthology assignment for the selected cyclostome gene	RELL BP of each tree topology for the selected cyclostome gene
				RAR1	RAR2	RAR3
1	((RAR-alpha,RAR-beta),(RAR-gamma,Cyclostome),Outgroup);		RAR-gamma or RAR-delta	0.64	0.525	0.31
2	((RAR-alpha,RAR-gamma),(RAR-beta,Cyclostome),Outgroup);		RAR-beta or RAR-delta	0.024	0.046	0.01
3	((RAR-alpha,Cyclostome),(RAR-beta,RAR-gamma),Outgroup);		RAR-alpha or RAR-delta	0	0.0002	0.166
5	(((RAR-alpha,Cyclostome),RAR-beta),RAR-gamma,Outgroup);		RAR-alpha	0.005	0.04	0.366
6	(((RAR-beta,Cyclostome),RAR-alpha),RAR-gamma,Outgroup);		RAR-beta	0.002	0.001	0.049
10	(((RAR-alpha,Cyclostome),RAR-gamma),RAR-beta,Outgroup);		RAR-alpha	0.0002	0.001	0.001
12	(((RAR-gamma,Cyclostome),RAR-alpha),RAR-beta,Outgroup);		RAR-gamma	0.004	0.014	0.028
14	(((RAR-beta,Cyclostome),RAR-gamma),RAR-alpha,Outgroup);		RAR-beta	0.069	0.129	0.009
15	(((RAR-gamma,Cyclostome),RAR-beta),RAR-alpha,Outgroup);		RAR-gamma	0.256	0.243	0.061
