# Supplementary material for: Evolutionary diversification of retinoic acid receptor ligand-binding pocket structure by molecular tinkering
Source: R Soc Open Sci. 2016 Mar 16;3(3):150484. doi: 10.1098/rsos.150484 (PMC4821253; doi:10.1098/rsos.150484)
Supplement: Supplementary Table S3. Sums of probabilities of individual tree topologies for cyclostome-gnathostome retinoic acid receptor (RAR) orthologies. [file rsos150484supp6.xlsx]

## Sheet: Table S2
Supplementary Table S2. Sums of probabilities of individual tree topologies for cyclostome-gnathostome retinoic acid receptor (RAR) orthologies.
A. Probabilities of RAR-alpha, RAR-beta, and RAR-gamma based on the 15 tree topologies
	RAR-alpha	RAR-beta	RAR-gamma
Cyclostome RAR1	0.002	0.095	0.772
Cyclostome RAR2	0.0123	0.183	0.551
Cyclostome RAR3	0.465	0.052	0.277
B. Probabilities of RAR-alpha, RAR-beta, RAR-gamma, and RAR-delta based on the 15 tree topologies
	RAR-alpha	RAR-beta	RAR-gamma	RAR-delta
Cyclostome RAR1	0.002	0.0905	0.5235	0.253
Cyclostome RAR2	0.0122	0.176	0.401	0.1571
Cyclostome RAR3	0.392	0.05	0.17	0.182
C. Probabilities of RAR-alpha, RAR-beta, and RAR-gamma based on the 9 tree topologies
	RAR-alpha	RAR-beta	RAR-gamma
Cyclostome RAR1	0.0052	0.095	0.9
Cyclostome RAR2	0.0412	0.176	0.782
Cyclostome RAR3	0.533	0.068	0.399
D. Probabilities of RAR-alpha, RAR-beta, RAR-gamma, and RAR-delta based on the 9 tree topologies
	RAR-alpha	RAR-beta	RAR-gamma	RAR-delta
Cyclostome RAR1	0.0052	0.083	0.58	0.332
Cyclostome RAR2	0.0411	0.153	0.5195	0.2856
Cyclostome RAR3	0.45	0.063	0.244	0.243
