# Supplementary material for: Evolutionary diversification of retinoic acid receptor ligand-binding pocket structure by molecular tinkering
Source: R Soc Open Sci. 2016 Mar 16;3(3):150484. doi: 10.1098/rsos.150484 (PMC4821253; doi:10.1098/rsos.150484)
Supplement: Supplementary Table S4. Accession numbers of the retinoic acid receptor (RAR) sequences used for ancestral sequence reconstruction. [file rsos150484supp7.xlsx]

## Sheet: Sheet1
Common name	Species name	Gene name	Accession number(s)
Amphioxus	Branchiostoma floridae	RAR	gi|260807357|ref|XP_002598475.1|
Colonial ascidian	Polyandrocarpa misakiensis	RAR	gi|419590183|dbj|BAM66777.1|
Acorn worm	Saccoglossus kowalevskii	RAR	gi|291244718|ref|XP_002742241.1|
Sea urchin	Strongylocentrotus purpuratus	RAR	gi|390334935|ref|XP_779976.3|
Pacific sea squirt	Ciona savignyi	RAR	ensembl:ENSCSAVP00000011584
Vase tunicate	Ciona intestinalis	RAR	ensembl:ENSCINP00000014259
Japanese lamprey	Lethenteron japonicum	RAR1	gi|218156202|dbj|BAH03333.1|
Japanese lamprey	Lethenteron japonicum	RAR2	gi|218156204|dbj|BAH03334.1|
Japanese lamprey	Lethenteron japonicum	RAR3	gi|218156206|dbj|BAH03335.1|
Inshore hagfish	Eptatretus burgeri	RAR1	gi|218156226|dbj|BAH03345.1|
Inshore hagfish	Eptatretus burgeri	RAR2	gi|218156228|dbj|BAH03346.1|
Inshore hagfish	Eptatretus burgeri	RAR3	gi|218156230|dbj|BAH03347.1|
Australian lamprey	Mordacia mordax	RAR1	gi|218156232|dbj|BAH03348.1|
Australian lamprey	Mordacia mordax	RAR2	gi|218156234|dbj|BAH03349.1|
Australian lamprey	Mordacia mordax	RAR3	gi|218156236|dbj|BAH03350.1|
Sea lamprey	Petromyzon marinus	RAR1	gi|61741151|gb|AAX54531.1|
Sea lamprey	Petromyzon marinus	RAR2	ensembl:ENSPMAP00000007854
Small-spotted catshark	Scyliorhinus canicula	RARα	gi|218156248|dbj|BAH03356.1|
Small-spotted catshark	Scyliorhinus canicula	RARβ	gi|218156250|dbj|BAH03357.1|
Small-spotted catshark	Scyliorhinus canicula	RARγ	gnl|SkateBase|SSC-transcript-ctg66621
Elephant shark	Callorhinchus milii	RARα	gnl|SkateBase|ES-transcript-ctg15228
Elephant shark	Callorhinchus milii	RARβ	gnl|SkateBase|ES-transcript-ctg14926
Elephant shark	Callorhinchus milii	RARγ	gnl|SkateBase|ES-transcript-ctg28884
Little Skate	Leucoraja erinacea	RARα	gnl|SkateBase|LS-transcriptB2-ctg16291
Little Skate	Leucoraja erinacea	RARβ	gnl|SkateBase|LS-transcriptB2-ctg17882
Little Skate	Leucoraja erinacea	RARγ	gnl|SkateBase|LS-transcriptB2-ctg14606
Spotted gar	Lepisosteus oculatus	RARα	gi|218156238|dbj|BAH03351.1|
Spotted gar	Lepisosteus oculatus	RARβ	gi|218156240|dbj|BAH03352.1|
Spotted gar	Lepisosteus oculatus	RARγ	gi|218156242|dbj|BAH03353.1|
Japanese pufferfish	Takifugu rubripes	RARαA	ensembl:ENSTRUP00000041962
Japanese pufferfish	Takifugu rubripes	RARαB	ensembl:ENSTRUP00000026286
Japanese pufferfish	Takifugu rubripes	RARβ	ensembl:ENSTRUP00000018286
Japanese pufferfish	Takifugu rubripes	RARγA	ensembl:ENSTRUP00000012108
Japanese pufferfish	Takifugu rubripes	RARγB	ensembl:ENSTRUP00000047490
Zebrafish	Danio rerio	RARαA	sp|Q90271|RARAA_DANRE
Zebrafish	Danio rerio	RARαB	sp|Q7ZTI3|RARAB_DANRE
Zebrafish	Danio rerio	RARγA	sp|Q91392|RARGA_DANRE
Zebrafish	Danio rerio	RARγB	sp|A2T928|RARGB_DANRE
Coelacanth	Latimeria chalumnae	RARα	ensembl:ENSLACP00000007011
Coelacanth	Latimeria chalumnae	RARβ	ensembl:ENSLACP00000007216
Coelacanth	Latimeria chalumnae	RARγ	ensembl:ENSLACT00000018545
African clawed frog	Xenopus laevis	RARα	sp|P51126|RARA_XENLA
African clawed frog	Xenopus laevis	RARγ	sp|P28699|RARG_XENLA
Western clawed frog	Xenopus tropicalis	RARβ	ensembl:ENSXETT00000015821
Western clawed frog	Xenopus tropicalis	RARγ	ensembl:ENSXETP00000027722
Eastern newt	Notophthalmus viridescens	RARα	sp|P18514|RARA_NOTVI
Eastern newt	Notophthalmus viridescens	RARβ	tr|Q5I706|Q5I706_NOTVI
Eastern newt	Notophthalmus viridescens	RARγ	sp|P18516|RARG_NOTVI
Chicken	Gallus gallus	RARα	sp|Q90966|RARA_CHICK
Chicken	Gallus gallus	RARβ	sp|P22448|RARB_CHICK
Chicken	Gallus gallus	RARγ	tr|Q90968|Q90968_CHICK
Carolina anole	Anolis carolinensis	RARα	ensembl:ENSACAP00000002380
Carolina anole	Anolis carolinensis	RARβ	ensembl:ENSACAP00000009133
Gray short-tailed opossum	Monodelphis domestica	RARα	ensembl:ENSMODP00000016410
Gray short-tailed opossum	Monodelphis domestica	RARβ	ensembl:ENSMODP00000018662
Mouse	Mus musculus	RARα	sp|P11416|RARA_MOUSE
Mouse	Mus musculus	RARβ	sp|P22605|RARB_MOUSE
Mouse	Mus musculus	RARγ	sp|P18911|RARG_MOUSE
Human	Homo sapiens	RARα	sp|P10276|RARA_HUMAN
Human	Homo sapiens	RARβ	sp|P10826|RARB_HUMAN
Human	Homo sapiens	RARγ	sp|P13631|RARG_HUMAN
